# Supplementary material for: Frequencies of clinically important CYP2C19 and CYP2D6 alleles are graded across Europe
Source: Eur J Hum Genet. 2019 Jul 29;28(1):88–94. doi: 10.1038/s41431-019-0480-8 (PMC6906321; doi:10.1038/s41431-019-0480-8)
Supplement: Supplementary file 1 — Supplementary Table 1 [file 41431_2019_480_MOESM1_ESM.xlsx]

## Sheet: CYP2C19
Country	Study	PMID	Cohort size	CYP2C19*2	CYP2C19*17
Belgium	Allabi et al., 2003	14616425	121	9.1	/
Croatia	Božina et al., 2003	12950145	200	15	/
Croatia	Mizzi et al., 2016	27636550	45	23	19
Croatia	Ganoci et al., 2017	28272018	1002	14.82	23.7
Cyprus	Mizzi et al., 2016	27636550	40	21	11
Czech Republic	Mizzi et al., 2016	27636550	42	8	29
Denmark	Bathum et al., 1998	9754988	303	16.5	/
Denmark	Pedersen et al., 2010	20665013	276	15.04	20.11
Estonia	Reisberg et al., 2018	30327539	44448	13.48	26.387
Faroe Islands	Halling et al., 2005	16025294	311	18.8	/
Faroe Islands	Pedersen et al., 2010	20665013	311	/	15.43
Finland	Hilli et al., 2007	17635176	440	18	/
Finland	Pimenoff et al., 2012	23089684	71	16.9	/
Finland	Abecasis et al., 2015	26432245	99	21.7	21.7
Finland	Lek et al., 2016	27535533	11979	17.47	19.51
France	Ibeanu et al., 1998	9732415	172	13	/
France	Bertrand-Thiébault et al., 2008	18205890	359	18.4	/
France	Pimenoff et al., 2012	23089684	76	25.3	/
Germany	Brockmöller et al., 1995	7663532	140	15	/
Germany	Aynacioglu et al., 1999	10460072	328	15.9	/
Germany	Geisler et al., 2008	18781853	186	15.1	25.7
Germany	Justenhoven et al., 2009	18521743	1007	14.3	25.1
Germany	Mizzi et al., 2016	27636550	97	17	21
Greece	Arvanitidis et al., 2007	17635181	283	13.07	/
Greece	Ragia et al., 2009	19102714	283	/	19.61
Greece	Mizzi et al., 2016	27636550	44	21	9
Hungary	Rideg et al., 2011	21826689	112	16.5	/
Hungary	Sipeky et al., 2013	23645039	370	12.6	/
Hungary	Mizzi et al., 2016	27636550	48	11	23
Italy	Scordo et al., 2004	15177309	360	11.1	/
Italy	De Luca et al., 2010	20430047	218	10.6	/
Italy	Pimenoff et al., 2012	23089684	200	15.75	/
Italy	Abecasis et al., 2015	26432245	107	9.35	22.4
Italy	Mizzi et al., 2016	27636550	29	11	20
Lithuania	Mizzi et al., 2016	27636550	20	19	25
Malta	Mizzi et al., 2016	27636550	41	20	26
Netherlands	Tamminga et al., 2001	11829201	745	13.3	/
Netherlands	Hunfeld et al., 2008	18241283	27	18.52	16.67
Netherlands	Hunfeld et al., 2010	19785625	19	28.95	10.53
Netherlands	Hunfeld et al., 2012	22324425	18	25	11.11
Netherlands	Mizzi et al., 2016	27636550	349	14	20
Norway	Bramness et al., 2003	12835613	94	15.43	/
Norway	Pedersen et al., 2010	20665013	309	15.21	22.01
Orkney Islands	Pimenoff et al., 2012	23089684	88	10.8	/
Poland	Gawrońska-Szklarz et al., 2012	22418828	120	16.67	27.5
Poland	Mizzi et al., 2016	27636550	46	15	36
Portugal	Ruas et al., 1997	9295062	153	13	/
Portugal	Oliveira et al., 2007	18240903	126	14	/
Republic of North Macedonia	Jakovski et al., 2013	24380239	184	14.4	20.1
Romania (Romani)	Pimenoff et al., 2012	23089684	62	23.4	/
Romania (Romani)	Sipeky et al., 2013	23645039	500	20.5	/
Russia	Gra et al., 2010	20373852	352	13.1	/
Russia	Mizzi et al., 2016	27636550	39	18	15
Serbia	Mizzi et al., 2016	27636550	46	11	18
Slovakia	Mizzi et al., 2016	27636550	26	19	33
Slovenia	Herman et al., 2003	/	129	15.9	/
Slovenia	Mizzi et al., 2016	27636550	48	9	23
Slovenia	Hočevar et al., 2019	30930780	1904	12.6	/
Spain	Gómez-Martín et al., 2005	15728438	177	13	/
Spain	Fudio et al., 2010	19840783	35	15.71	/
Spain	Pimenoff et al., 2012	23089684	66	13.6	/
Spain	Vicente et al., 2014	24430292	282	12.8	14.9
Spain	Abecasis et al., 2015	26432245	107	14.5	21.5
Spain	Gómez-Martín et al., 2015	26318115	496	14.1	/
Spain	Mizzi et al., 2016	27636550	52	20	20
Sweden	Yamada et al., 1998	9776439	245	14.69	/
Sweden	Zackrisson et al., 2004	15349706	276	14.31	/
Sweden	Sim et al., 2006	16413245	314	/	18
Sweden	Ramsjö et al., 2010	20499227	185	16	20
Sweden	Ameur et al., 2017	28832569	1000	13.45	19.5
Turkey	Aynacioglu et al., 1999	10460072	404	12.1	/
Turkey	Gumus et al., 2012	22076562	244	10	24.4
Turkey	Mizzi et al., 2016	27636550	41	11	22
Ukraine	Mizzi et al., 2016	27636550	52	13	25
United Kingdom	Pimenoff et al., 2012	23089684	77	12.3	/
United Kingdom	Abecasis et al., 2015	26432245	91	14.3	24.2
