# Supplementary material for: Frequencies of clinically important CYP2C19 and CYP2D6 alleles are graded across Europe
Source: Eur J Hum Genet. 2019 Jul 29;28(1):88–94. doi: 10.1038/s41431-019-0480-8 (PMC6906321; doi:10.1038/s41431-019-0480-8)
Supplement: Supplementary file 2 — Supplementary Table 2 [file 41431_2019_480_MOESM2_ESM.xlsx]

## Sheet: CYP2D6
Country	Study	PMID	Cohort size	CYP2D6*3	CYP2D6*4	CYP2D6*5	CYP2D6*1xN	CYP2D6*2xN
Austria	Beer et al., 2011	21225252	93	0.5	14	1.6	0.5	1.1
Croatia	Božina et al., 2003	12950145	200	2.75	14	1	/	4
Croatia	Mizzi et al., 2016	27636550	45	2	16	/	/	/
Croatia	Ganoci et al., 2017	28272018	874	2.17	17.39	0.97	3.19	/
Cyprus	Mizzi et al., 2016	27636550	40	4	21	/	/	/
Czech Republic	Buzkova´ et al., 2008	17311358	223	1.1	22.9	3.1	/	/
Czech Republic	Mizzi et al., 2016	27636550	42	4	15	/	/	/
Denmark	Bathum et al., 1998	9754988	236	2.54	18.43	6.14	/	/
Denmark	Pedersen et al., 2005	15961977	276	2.17	22.64	/	/	/
Denmark	Rasmussen et al., 2006	16537246	122	1.6	19.7	5.3	0	0.8
Estonia	Reisberg et al., 2018	30327539	44448	1.8	16.7	1.5	0.04	0.27
Faroe Islands	Halling et al., 2005	16025294	309	0.2	33.4	/	/	/
Finland	Sistonen et al., 2009	19151603	142	1.3	8.5	/	/	/
Finland	Abecasis et al., 2015	26432245	99	3.54	13.64	/	/	/
Finland	Pietarinen et al., 2016	27038154	857	2.6	9,7-10,3	2.2	0,8-2,7	1,3-3,6
Finland	Lek et al., 2016	27535533	12858	3.59	10	/	/	/
Germany	Griese et al., 1998	9511177	195	1	19.5	4.1	/	1.54
Germany	Stamer et al., 2002	12194916	323	0.9	18.6	2.6	/	/
Germany	Raimundo et al., 2004	15289790	308	/	/	/	0	1.1
Germany	Mizzi et al., 2016	27636550	97	2	23	/	/	/
Greece	Arvanitidis et al., 2007	17635181	283	2.3	17.84	/	/	*6,01	* as the authors stated gene duplications in most cases due to *2xN
Greece	Mizzi et al., 2016	27636550	44	1	17	/	/	/
Hungary	Rideg et al., 2011	21826689	112	1.8	20.4	1.8	0.4	1.4
Hungary	Weber et al., 2015	25933954	431	/	18.1	/	/	/
Hungary	Mizzi et al., 2016	27636550	48	1	24	/	/	/
Italy	Scordo et al., 2004	15177309	360	0.7	15.3	3.4	/	4.2
Italy	Fuselli et al., 2004	15340360	59	3.39	16.1	0.85	0.85	1.7
Italy	Sistonen et al., 2007	17301689	22	0	15.91	2.27	0	0
Italy	De Luca et al., 2010	20430047	218	0.9	16.1	1.8	/	/
Italy	Riccardi et al., 2011	21728792	122	0.8	18.9	1.6	0.4	0
Italy	Abecasis et al., 2015	26432245	107	0	18.69	/	/	/
Italy	Mizzi et al., 2016	27636550	29	5	13	/	/	/
Lithuania	Mizzi et al., 2016	27636550	20	2	24	/	/	/
Malta	Mizzi et al., 2016	27636550	41	0	18	/	/	/
Netherlands	Tamminga et al., 2001	11829201	765	1.8	18.4	/	/	/
Netherlands	Mizzi et al., 2016	27636550	349	1	20	/	/	/
Norway	Molden et al., 2002	12235455	83	0	21.08	6.02	/	/
Poland	Niewinski et al., 2002	12536989	300	1.33	23	/	/	/
Poland	Gajecka et al., 2005	15914211	316	2.1	19.6	/	/	/
Poland	Skrętkowicz et al., 2011	22291833	129	1.6	24.4	/	/	/
Poland	Mizzi et al., 2016	27636550	46	0	4	/	/	/
Portugal	Correia et al., 2009	19405050	100	1.4	13.3	2.8	/	/
Portugal	Albuquerque et al., 2013	29768760	300	0.5	18.17	2.5	0.17	2.83
Republic of North Macedonia	Kuzmanovska et al., 2016	27785397	100	2	17	1.5	2	0.5
Romania (Romani)	Weber et al., 2015	25933954	426	/	22.5	/	/	/
Russia	Sistonen et al., 2007	17301689	42	0	15.48	1.19	0	2.38
Russia	Gra et al., 2010	20373852	352	0.9	17	/	/	/
Russia	Tiili et al., 2015	26287939	1230	1.3	17.7	1.6	/	/
Russia	Mizzi et al., 2016	27636550	39	1	23	/	/	/
Sardinia	Fuselli et al., 2004	15340360	48	3.13	12.5	1.04	0	2.08
Sardinia	Sistonen et al., 2007	17301689	28	1.8	21.4	1.8	0	1.8
Serbia	Mizzi et al., 2016	27636550	46	0	16	/	/	/
Slovakia	Mizzi et al., 2016	27636550	26	2	28	/	/	/
Slovenia	Mizzi et al., 2016	27636550	48	1	22	/	/	/
Slovenia	Hočevar et al., 2019	30930780	1904	1.86	16.7	/	/	/
Spain	Agundez et al., 1995	7697944	217	/	/	4	/	/
Spain	Bernal et al., 1999	10591547	147	1	20.1	4.1	/	/
Spain	Fuselli et al., 2004	15340360	89	0	19.1	2.25	0	0.56
Spain	Menoyo et al., 2006	16130179	105	0.95	13.8	3.33	1.9	1.9
Spain	Fernandez-Santander et al., 2010	20205348	104	1.38	17.47	1.38	/	/
Spain	Fudio et al., 2010	19840783	35	/	11.43	/	/	/
Spain	Novalbos et al., 2010	20814331	71	0.7	19.01	4.23	5.63	/
Spain	Fernandez-Santander et al., 2012	22301406	100	/	22	/	/	/
Spain	Gómez-Martín et al., 2015	26318115	496	/	18	/	/	/
Spain	Abecasis et al., 2015	26432245	107	0.9	14.49	/	/	/
Spain	Naranjo et al., 2016	27272044	805	1.37	19.01	1.61	0.62	2.92
Spain	Mizzi et al., 2016	27636550	52	2	36	/	/	/
Sweden	Yamada et al., 1998	9776439	331	1.81	10.57	/	/	/
Sweden	Zackrisson et al., 2004	15349706	281	1.4	24.4	4.3	/	/
Sweden	Zackrisson et al., 2010	19907421	205	2.4	19.3	3.9	0.5	0
Sweden	Ameur et al., 2017	28832569	999	1.4	19.82	/	/	/
Turkey	Aynacioglu et al., 1999	10460072	404	0	11.3	1.49	3.59	1.98
Turkey	Aydin et al., 2005	15648054	140	2.5	15.4	/	/	/
Turkey	Koseler et al., 2007	17374963	100	/	21	/	/	/
Turkey	Serin et al., 2012	22910059	100	1	10	3	/	/
Turkey	Mizzi et al., 2016	27636550	41	0	13	/	/	/
Ukraine	Levkovich et al., 2011	21956465	637	/	18.6	/	/	/
Ukraine	Mizzi et al., 2016	27636550	52	2	22	/	/	/	*British in England and Scotland
United Kingdom	Abecasis et al., 2015	26432245	91	3.3	24.18	/	/	/
